# Supplementary material for: Transcriptional Regulation Mechanisms in Adaptively Evolved Pichia kudriavzevii Under Acetic Acid Stress
Source: J Fungi (Basel). 2025 Feb 22;11(3):177. doi: 10.3390/jof11030177 (PMC11942776; doi:10.3390/jof11030177)
Supplement: Supplementary file 1 [file jof-11-00177-s001.zip]

Archive with 1 entries (1 files):
- jof-3489142-supplementary.pdf
